# Supplementary material for: Research on the Healing Potential of Rural Community Streets From the Perspective of Audiovisual Integration: A Case Study of Four Rural Communities in China
Source: Front Public Health. 2022 Mar 11;10:861072. doi: 10.3389/fpubh.2022.861072 (PMC8961884; doi:10.3389/fpubh.2022.861072)
Supplement: Supplementary file 2 [file Data_Sheet_1.XLSX]

## Sheet: Sheet1
name	NO.	Sex	Age	Current Residence	V4S0									V2S0									V6S0									V9S0									V5S0
					Being away	Extent	Fascination	Compatibility	TR	VAQ	Pulse	systolic blood pressure	diastolic blood pressure	Being away	Extent	Fascination	Compatibility	TR	VAQ	Pulse	systolic blood pressure	diastolic blood pressure	Being away	Extent	Fascination	Compatibility	TR	VAQ	Pulse	systolic blood pressure	diastolic blood pressure	Being away	Extent	Fascination	Compatibility	TR	VAQ	Pulse	systolic blood pressure	diastolic blood pressure	Being away	Extent	Fascination	Compatibility	TR	VAQ	Pulse	systolic blood pressure	diastolic blood pressure
林子炎	7	1	21	1	2	2	1	2	2	80	69	122	65	2	3	3	3	4	80	67	109	45	1	0	1	1	1	75	73	116	70	1	1	0	2	2	80	73	123	82	3	2	2	3	3	85	72	116	66
侯天宇	39	1	23	1	3	2	3	4	0	80	68	123	58	3	2	2	3	3	75	69	114	52	3	3	3	2	3	80	68	114	59	2	1	1	1	1	62	70	107	50	4	3	3	3	4	90	66	120	64
李翔	33	1	26	1	1	1	1	2	1	55	73	123	81	3	2	2	2	3	65	70	108	69	3	4	2	3	3	65	69	116	75	3	4	3	3	4	70	65	110	76	3	4	3	3	4	70	77	113	73
刘强	60	1	23	1	1	2	1	2	2	75	80	117	73	1	1	1	2	1	75	92	122	78	4	4	4	4	4	100	115	123	86	3	3	2	3	3	90	80	125	76	3	3	2	3	3	90	88	117	76
罗炎鹏	9	1	23	1	3	3	2	2	3	76	63	111	70	3	3	2	2	3	78	67	120	79	4	4	4	4	4	94	73	131	79	2	2	1	1	2	68	62	139	79	3	3	4	3	3	74	69	116	79
秦江	11	1	22	1	3	2	1	1	3	75	95	101	69	3	4	2	2	3	85	91	108	71	4	0	1	1	4	800	98	104	76	4	2	2	2	4	20	100	101	75	3	2	2	0	3	70	86	106	70
陶家成	52	1	21	1	4	4	3	3	4	83	87	120	77	4	3	3	3	4	82	79	120	80	3	4	4	3	3	79	94	118	72	3	2	3	3	3	75	89	112	80	3	3	2	2	3	80	91	125	90
张海龙	50	1	21	1	0	0	0	0	0	10	72	128	59	2	3	2	1	0	50	71	127	73	1	0	1	2	2	20	74	127	66	3	2	3	3	3	60	78	127	62	2	2	2	2	2	50	75	138	68
李昱轩	49	1	21	1	0	0	3	3	2	70	103	127	76	3	2	1	1	2	75	106	129	79	3	2	3	3	3	80	99	123	72	3	2	3	3	3	75	101	120	76	3	2	3	3	3	80	99	125	88
王志松	48	1	23	1	0	0	0	0	0	30	61	86	44	2	1	2	1	3	60	62	87	44	2	2	3	2	4	60	58	94	56	3	0	2	2	3	65	62	89	47	3	2	3	2	3	70	57	87	47
潘峰	34	1	23	1	3	2	2	1	2	65	70	123	70	3	2	3	3	3	75	70	118	68	3	2	2	3	3	75	73	124	66	3	4	4	3	3	85	76	110	74	3	4	4	4	4	90	67	128	73
罗梦杰	37	1	20	1	2	3	3	4	4	93	77	114	59	4	2	2	2	4	88	81	112	65	4	4	3	1	4	93	75	113	66	4	4	4	4	4	98	80	117	59	4	4	3	3	4	91	78	120	68
郑晓龙	58	1	20	1	3	3	2	2	3	80	70	122	78	2	2	2	2	2	70	71	112	62	3	3	3	3	3	70	67	120	75	3	3	4	3	3	90	70	114	65	3	3	4	3	4	95	71	119	74
郭恒源	59	1	21	1	3	3	3	3	3	87	68	96	57	3	3	3	3	4	90	65	99	55	3	3	1	1	3	70	72	111	60	3	3	2	2	3	80	71	102	55	3	2	2	1	3	75	69	102	59
徐之璋	56	1	21	1	2	3	4	2	2	70	83	115	80	3	3	3	4	4	80	78	119	77	3	4	3	2	4	88	83	113	71	3	3	3	2	4	89	80	101	64	3	2	3	3	4	60	84	118	76
刘桂霖	55	1	23	1	3	3	2	2	1	60	97	113	73	2	2	2	3	3	66	92	88	65	3	3	2	2	3	66	95	109	72	3	3	3	2	3	70	91	118	66	1	1	1	1	2	50	105	121	76
刘人玮	57	1	26	1	0	0	1	1	1	70	73	106	72	0	0	0	1	1	60	74	108	76	4	4	4	4	4	83	70	97	67	4	4	4	3	4	90	68	95	66	4	3	4	3	4	80	74	106	73
将思维	53	1	24	1	0	0	3	2	0	75	67	112	61	1	1	1	2	3	80	66	115	57	4	4	3	2	3	90	60	123	54	3	3	3	2	3	85	63	103	63	1	1	3	3	4	90	57	104	69
曹赛新	21	1	22	1	2	2	2	3	2	70	65	112	47	4	3	3	3	3	75	66	85	55	4	3	3	2	2	80	66	109	56	2	2	2	3	3	60	65	111	52	3	2	3	2	3	65	65	109	62
刘元强	22	1	22	1	3	2	3	3	1	87	91	117	56	3	2	2	2	3	83	94	124	56	3	3	2	3	3	87	95	117	62	4	4	3	2	3	90	101	121	66	4	3	3	4	4	90	92	109	63
岑摸索	23	1	24	1	0	1	2	2	1	50	72	106	69	3	2	1	1	3	70	70	115	80	1	1	1	2	2	50	75	117	78	1	1	2	2	4	65	68	117	71	3	3	2	2	3	70	64	106	65
王奕	24	1	25	1	2	1	1	1	1	60	85	96	57	1	0	1	1	1	50	76	107	59	1	0	0	1	2	40	78	117	60	0	0	0	0	1	20	84	106	66	2	1	2	3	3	60	79	107	52
冯靖宇	25	1	26	1	4	4	4	3	0	100	72	106	56	1	1	2	3	1	60	71	82	55	1	2	1	1	2	50	70	105	59	4	3	2	3	4	90	64	99	53	4	4	3	3	4	100	73	93	53
武晓	26	1	23	1	3	2	2	2	2	50	85	115	60	2	2	2	3	2	40	85	117	68	2	2	2	2	2	30	85	118	70	3	3	3	4	4	60	87	117	66	3	2	2	2	3	60	85	120	58
吴元浩	27	1	24	1	1	1	0	0	0	40	57	85	61	1	1	1	1	1	50	57	82	53	0	0	1	1	1	50	59	81	62	1	1	1	0	1	40	60	92	64	2	2	2	2	2	40	61	94	65
罗皓	46	1	28	1	2	2	2	3	3	70	71	118	77	3	2	2	3	3	68	67	115	80	3	3	2	3	3	75	69	105	69	3	3	3	3	4	75	68	112	66	3	2	3	2	3	70	68	115	75
吴卓贤	41	1	24	1	1	2	1	3	0	60	61	120	52	1	2	3	2	1	60	70	103	65	3	2	2	1	3	70	66	122	67	2	3	4	3	2	80	63	126	54	2	3	4	2	3	90	68	108	67
杨钦	2	1	24	1	3	3	2	2	3	70	100	113	70	3	3	2	2	3	70	96	107	64	1	1	2	1	2	65	97	111	65	4	4	4	3	4	90	92	118	65	3	3	2	3	3	80	97	112	65
李静	28	2	22	1	2	2	2	3	2	80	79	92	53	3	3	2	3	4	90	83	96	59	2	2	2	1	3	80	85	102	65	3	2	2	3	3	80	90	98	64	3	3	3	3	3	90	83	94	58
陈果希	36	2	22	1	2	2	2	2	3	80	73	85	50	3	2	2	3	3	85	75	78	46	2	1	2	2	2	75	74	80	50	2	2	2	2	2	75	72	80	60	2	2	3	2	3	82	72	87	53
胡幸运	35	2	24	1	2	1	1	3	3	70	64	92	52	3	3	2	3	4	90	63	90	48	3	3	2	2	4	80	65	98	50	3	3	2	2	3	70	70	95	52	3	2	1	2	4	75	63	96	51
郑园园	31	2	20	1	2	2	3	2	2	60	87	106	63	3	2	2	2	3	70	86	116	82	3	3	3	3	4	80	90	103	64	2	3	3	2	3	75	87	121	74	4	3	3	3	4	85	90	109	67
白喻萍	13	2	24	1	3	2	3	3	3	80	67	102	55	4	3	3	4	4	85	67	88	58	1	1	1	0	2	50	66	99	61	4	3	3	3	4	85	63	99	66	2	3	3	2	3	75	64	92	70
杨静	14	2	23	1	2	2	1	2	1	60	97	94	58	2	1	1	1	1	53	103	98	61	1	1	1	1	1	30	106	93	57	0	0	2	0	0	32	97	104	51	2	2	3	3	2	40	97	100	55
李芬	15	2	23	1	4	4	2	2	4	90	69	103	65	4	3	3	3	4	93	86	103	59	2	2	2	2	4	85	88	92	64	3	2	1	1	4	75	77	102	60	3	3	2	3	4	90	91	93	62
王艳阳	32	2	23	1	3	3	3	3	2	80	71	99	57	3	2	2	2	3	80	76	98	66	4	3	4	4	4	95	67	103	56	4	4	4	4	4	100	67	101	69	3	2	3	3	2	85	68	98	54
黄翠锐	8	2	23	1	0	2	2	1	0	30	96	81	62	4	4	3	4	4	98	91	85	60	3	2	2	3	3	75	97	87	56	3	2	2	2	4	80	91	92	59	4	3	3	3	4	88	96	91	57
彭璇	10	2	22	1	2	3	3	3	2	78	94	104	75	4	3	3	3	3	85	97	114	74	2	1	1	2	2	70	107	122	84	2	3	2	3	2	70	110	112	77	2	2	1	2	1	68	99	110	79
赵宇琪	54	2	24	1	2	2	2	1	4	80	66	91	60	2	1	1	2	3	70	69	90	61	1	0	0	1	1	60	72	90	66	2	1	2	1	2	65	67	88	60	1	2	1	1	3	70	66	87	55
朱悦	30	2	21	1	3	2	0	0	0	50	68	98	74	3	2	2	3	4	70	69	110	81	3	1	0	0	4	70	69	99	69	1	0	1	3	3	60	66	110	77	4	3	3	3	4	80	66	105	72
唐玉莹	38	2	22	1	3	3	3	3	3	75	83	87	52	3	3	4	3	3	85	84	79	50	3	2	2	3	3	70	85	82	56	2	2	2	2	3	60	88	80	47	3	2	2	2	3	60	79	87	57
任雨芯	16	2	25	1	0	2	3	3	0	70	86	105	57	4	4	3	3	4	85	85	90	53	2	1	3	2	3	70	91	89	57	4	4	2	2	4	75	92	89	65	2	1	0	0	3	60	93	104	67
廖家荣	17	2	23	1	1	2	1	1	1	68	88	92	60	3	2	2	1	2	65	88	98	67	3	2	3	3	3	73	85	88	61	2	3	3	3	2	70	88	95	66	3	3	3	2	3	75	90	87	61
周梅	18	2	24	1	2	2	2	1	3	70	70	100	67	3	3	2	3	3	80	69	100	62	4	3	3	3	3	85	72	95	72	3	3	3	4	3	80	67	95	64	3	2	2	3	3	79	66	97	66
黄文沛	19	2	22	1	2	2	2	2	2	68	89	74	44	2	2	2	2	3	80	85	79	50	3	2	2	2	3	78	82	75	56	2	2	3	2	2	70	77	83	48	3	2	2	2	3	70	87	77	47
许会停	20	2	24	1	1	0	1	1	0	49	71	90	59	2	2	3	2	2	60	76	93	57	1	1	1	1	1	48	68	91	57	1	0	1	1	1	45	74	91	57	3	3	4	3	3	80	68	93	64
刘俊林	47	2	20	1	2	3	2	2	1	60	79	97	60	3	2	2	3	3	70	75	103	57	3	3	2	3	3	70	69	86	58	2	3	2	2	3	60	83	110	73	3	3	2	3	3	70	69	102	67
张晓涵	45	2	19	1	2	2	1	2	1	65	71	102	65	3	2	1	2	3	65	69	105	65	3	2	2	2	3	75	74	102	68	3	3	2	2	3	60	76	105	69	2	2	3	2	3	75	68	106	69
何佳微	44	2	21	1	3	3	3	3	3	88	74	122	76	3	3	3	3	3	85	78	118	82	3	2	3	2	3	82	74	119	76	3	2	2	2	3	81	77	124	79	3	2	2	3	3	80	78	129	79
张秀宇	43	2	20	1	3	3	2	3	2	70	76	106	60	3	2	1	1	3	65	71	103	73	3	3	2	2	3	70	59	82	52	4	4	3	3	3	80	75	110	65	3	3	2	3	3	75	74	110	50
谢彤云	42	2	22	1	2	2	3	3	2	70	75	88	54	3	3	2	2	3	80	75	91	55	2	2	3	3	3	70	75	94	61	2	1	1	1	2	60	73	94	54	3	3	3	2	3	75	74	91	52
范琪琪	40	2	24	1	4	4	3	4	4	80	99	84	66	1	2	2	1	3	80	87	96	60	4	2	2	2	4	78	80	106	63	4	4	4	3	4	85	89	96	60	4	4	3	3	4	81	91	88	56
周佳玟	51	2	23	1	2	2	1	2	2	80	87	101	62	3	2	2	2	3	82	101	88	56	3	3	3	2	4	85	97	103	60	3	3	3	2	4	85	100	98	59	3	3	3	2	4	85	96	94	55
文雅	1	2	22	1	1	0	0	0	0	50	84	104	70	3	3	2	1	3	70	67	98	59	1	1	0	1	3	60	70	98	60	0	1	3	3	3	55	72	101	64	1	1	2	1	3	60	74	98	68
魏叶双	3	2	22	1	2	2	3	4	1	70	65	95	57	3	3	2	4	2	75	69	93	55	2	4	2	3	2	70	75	96	62	4	4	3	1	3	80	57	105	73	3	4	2	1	2	75	70	98	65
陈雅慧	4	2	21	1	3	3	4	3	3	80	63	80	46	3	2	3	3	3	75	70	86	48	3	1	2	2	3	65	64	80	47	3	3	3	2	2	75	69	90	51	3	2	2	3	3	75	67	87	55
艾琳	5	2	23	1	,2	2	3	2	2	50	58	97	64	2	2	2	2	2	45	70	99	69	2	2	3	2	2	45	69	96	70	1	1	1	1	1	40	69	101	72	1	1	1	1	1	40	66	99	71
[truncated: 279 more columns]
